# Supplementary material for: Comparative Field Evaluation and Transcriptome Analysis Reveals that Chromosome Doubling Enhances Sheath Blight Resistance in Rice
Source: Rice (N Y). 2024 Jul 3;17:42. doi: 10.1186/s12284-024-00722-y (PMC11222352; doi:10.1186/s12284-024-00722-y)
Supplement: Supplementary file 1 — Additional file 1. Table S1 Information on 35 autotetraploid genotypes and 35 cultivars from which they derived. Table S2 0–9 rating system for evaluating sheath blight disease rating Table S3 The gene-specific primers used for qRT-PCR. Table S4 Correlation coefficients for field resistance of 35 autotetraploid rice genotypes planted on March 1, 2020, July 26, 2020 and February 25, 2021. Table S5 Correlation coefficients for field resistance of 35 diploid rice genotypes planted on March 1, 2020, July 26, 2020 and February 25, 2021. Table S6 Two-way analysis of variance using the lesion length data from 35 autotetraploids and 35 diploids over three cultivation environments. Lesion length was examined at 10 dpi. Table S7 Two-way analysis of variance using the lesion length data from 35 autotetraploids and 35 diploids over three cultivation environments. Lesion length was examined at 28 dpi. Table S8 Two-way analysis of variance using the disease rating data from 35 autotetraploids and 35 diploids over three cultivation environments. Table S9 Three-way analysis of variance using the lesion length data from 35 genotypes over three cultivation environments at 10 dpi. The 35 genotypes consisted of 35 diploids and their corresponding autotetraploids. Table S10 Three-way analysis of variance using the lesion length data from 35 genotypes over three cultivation environments at 28 dpi. The 35 genotypes consisted of 35 diploids and their corresponding autotetraploids. Table S11 Three-way analysis of variance using the disease rating data from 35 genotypes over three cultivation environments. The 35 genotypes consisted of 35 diploids and their corresponding autotetraploids. Table S12 Average lesion length, average disease rating, 7 rating scores for 35 autotetraploid rice genotypes planted in three environments. Table S13 Average lesion length, average disease rating, 7 rating scores for 35 diploid rice genotypes planted in three environments. Table S14 Statistical analysis of [file 12284_2024_722_MOESM1_ESM.xls]

## Sheet: Table S1
Table S1 Information on 35 autotetraploid genotypes and 35 cultivars from which they derived
No.	Code for autotetraploid	Cultivar name	Origin	Code for diploid	Cultivar name	Origin
1	T41	Aijiaonante-4x	a	E21	Aijiaonante-2x	Guangdong
2	T42	Guanglu’ai 4-4x	a	E22	Guanglu’ai 4-2x	Guangdong
3	T43	L202-4x	b	E23	L202-2x	c
4	T44	96025-4x	d	E24	96025-2x	Beijing
5	T45	Jackson-4x	b	E25	Jackson-2x	c
6	T46	PEDR-2B-4x	b	E26	PEDR-2B-2x	Guangdong
7	T47	Liaojing944-4x	a	E27	Liaojing944-2x	Liaoning
8	T48	Yanjing48-4x	a	E28	Yanjing48-2x	Liaoning
9	T49	Bengal-4x	a	E29	Bengal-2x	c
10	T410	Raopingsaozhou-4x	a	E210	Raopingsaozhou-2x	Guangdong
11	T411	Jingxian89-4x	a	E211	Jingxian89-2x	Guangdong
12	T412	Dadanbai86-4x	a	E212	Dadanbai86-2x	Guangdong
13	T413	J455-4x	a	E213	J455-2x	Guangdong
14	T415	Nanhaizaoyinzhan-4x	a	E215	Nanhaizaoyinzhan-2x	Guangdong
15	T417	Xichuan-4x	a	E217	Xichuan-2x	Guangdong
16	T419	Yuexiangzhan-4x	a	E219	Yuexiangzhan-2x	Guangdong
17	T420	Dayebai-4x	a	E220	Dayebai-2x	Guangdong
18	T421	Guinongzhan-4x	a	E221	Guinongzhan-2x	Guangdong
19	T424	Shennong15-4x	a	E224	Shennong15-2x	Liaoning
20	T427	Goulianzao-4x	a	E227	Goulianzao-2x	Guangdong
21	T428	Linglun-4x	a	E228	Linglun-2x	Hunan
22	T429	Bo’B-4x	a	E229	Bo’B-2x	Guangxi
23	T431	Taizhong65-4x	a	E231	Taizhong65-2x	Taiwan
24	T432	E2-4x	a	E232	E2-2x	Guangdong
25	T433	E4-4x	a	E233	E4-2x	Guangdong
26	T435	E24-4x	a	E235	E24-2x	Guangdong
27	T436	E25-4x	a	E236	E25-2x	Guangdong
28	T437	E45-4x	a	E237	E45-2x	Guangdong
29	T441	Simiaoxueyuan-4x	a	E241	Simiaoxueyuan-2x	Guangdong
30	T442	4001-4x	a	E242	4001-2x	Guangdong
31	T447	IR36-4x	a	E247	IR36-2x	c
32	T448	8821-4x	a	E248	8821-2x	Guangdong
33	T451	Dali’nuo-4x	a	E251	Dali’nuo-2x	Guangdong
34	T452	Huajingxian74-4x	a	E252	Huajingxian74-2x	Guangdong
35	T453	PII-6-4x	a	E253	PII-6-2x	Guangdong
2× indicates diploid rice, 4× indicates autotetraploid rice.
a: State Key Laboratory for Conservation and Utilization of Subtropical Agro-bioresources, South China Agricultural University.
b: South China Botanical Garden, Chinese Academy of Sciences.
c: International Rice Research Institute.
d: The Institute of Crop Sciences, Chinese Academy of Agricultural Sciences.

## Sheet: Table S2
Table S2 0-9 rating system for evaluating sheath blight disease rating
Disease Rating	Specific details of rice sheath blight disease rating
0	Healthy plants
1	Lesions on the 6th leaf sheath or lower
2	Lesions extend to the 5th leaf sheath
3	Lesions extend to the 4th leaf sheath
3.5	Lesions extend to half the length of the 3rd leaf sheath or below
4	Lesions extend to more than half the length of the 3rd leaf sheath
4.5	Lesions extend to half the length of the 2nd leaf sheath or below
5	Lesions extend to more than half the length of the 2nd leaf sheath
5.5	Lesions extend to 1/4 or less of the length of the 1st leaf sheath
6	Lesions extend from 1/4 to 1/2 of the length of the 1st leaf sheath
6.5	Lesions extend from 1/2 to 3/4 of the length of the 1st leaf sheath
7	Lesions extend to more than 3/4 of the length of the 1st leaf sheath
7.5	Lesions extend to half the length of the flag leaf or the flag leaf is partially curled or dead due to sheath damage
8	Lesions extend to more than half the length of the flag leaf or the plant dies
8.5	Obvious symptoms of dehydration and wilting in stems and panicles, usually no grain formation in the lower 1/3 of the panicle
9	Stems die due to sheath blight rather than naturally, with 1/3 to 1/2 of the grains in the lower part of the panicle not being filled

## Sheet: Table S3
Table S3 The gene-specific primers used for qRT-PCR
Gene name	Forward primer (5'-3')	Reverse primer (5'-3')
Ubiquitin	CAAGATGATCTGCCGCAAATGC	TTTAACCAGTCCATGAACCCG
LOC_Os01g02390/OsRLCK5-66	CCTTTCACAGTTAGTGGGTGGAAC	TGTACCTGTCTGGCGGATTGAC
LOC_Os01g57560/SDRLK-3	GAGCCTAGACTACTTTCTGTTCGC	CCTTCAGGTCTCTGTGGATGATTC
LOC_Os01g71670/OsGLN2	GGAGACAGGGAGTTGCTTCTATGC	ACGCCGATGGATTGCACAGTTG
LOC_Os02g08100/Os4CL3	ACGAGATCTTCATCGTGGACAGG	ACCGGCAAGATCATCCTTCATCG
LOC_Os04g38480/OsSERK2	TGTTGCTCGATTGGGTGAAAGGG	TGAGTGACTCCACCTCATGCTC
LOC_Os04g53120/Xa1	ATCTGGAATTGCGGGAGCATCG	TTGAGTGCACACTTCCGCTTGC
LOC_Os05g45410/Spl7	AGCTCAACACCTACGGTTTCCG	AAGGTGCGTGTGCCCTCTTATG
LOC_Os05g50120/OsMPK17	CATGGATCCGAGCAAGAAGGAAC	GCAGCCACAACACCATAACTCC
LOC_Os07g41230/OsMESL	GCAGCTTCTCGCCAAGGATTTG	GCATTGACTCTGAACCCACTATCC
LOC_Os09g38850/OsWAK91	TGAGGTAGGTGGAGATGACACTCG	TCTTTGCACCCACACCATGCTC
LOC_Os12g28100	ATAGCGCTGAAAGACGCTCTCG	TCAGCTCATGCTTCAGGATTGC

## Sheet: Table S4
Table S4 Correlation coefficients for field resistance of 35 autotetraploid rice genotypes planted on March 1, 2020, July 26, 2020 and February 25, 2021
Environments	Trait	Lesion length observed at 10 dpi	Lesion length observed at 28 dpi	Disease rating	Disease rating using the 7 rating system
genotypes planted on March 01, 2020.	Lesion length observed at 10 dpi	1	0.01	0.08	0.2
	Lesion length observed at 28 dpi		1	0.58	0.61
	Disease rating			1	0.84
	Disease rating using the 7 rating system				1
genotypes planted on July 26, 2020	Lesion length observed at 10 dpi	1	0.3	0.4	0.09
	Lesion length observed at 28 dpi		1	0.5	0.43
	Disease rating			1	0.61
	Disease rating using the 7 rating system				1
genotypes planted on February 25, 2021	Lesion length observed at 10 dpi	1	0.62	0.41	0.41
	Lesion length observed at 28 dpi		1	0.33	0.41
	Disease rating			1	0.89
	Disease rating using the 7 rating system				1

## Sheet: Table S5
Table S5 Correlation coefficients for field resistance of 35 diploid rice genotypes planted on March 1, 2020, July 26, 2020 and February 25, 2021
Environments	Trait	Lesion length observed at 10 dpi	Lesion length observed at 28 dpi	Disease rating	Disease rating using the 7 rating system
genotypes planted on March 01, 2020.	Lesion length observed at 10 dpi	1	0.56	0.46	0.38
	Lesion length observed at 28 dpi		1	0.49	0.47
	Disease rating			1	0.84
	Disease rating using the 7 rating system				1
genotypes planted on July 26, 2020	Lesion length observed at 10 dpi	1	0.43	0.12	0.09
	Lesion length observed at 28 dpi		1	0.54	0.61
	Disease rating			1	0.86
	Disease rating using the 7 rating system				1
genotypes planted on February 25, 2021	Lesion length observed at 10 dpi	1	0.15	0.41	0.28
	Lesion length observed at 28 dpi		1	0.49	0.6
	Disease rating			1	0.93
	Disease rating using the 7 rating system				1

## Sheet: Table S6
Table S6 Two-way analysis of variance using the lesion length data from 35 autotetraploids and 35 diploids over three cultivation environments. Lesion length was examined at 10 dpi
Ploidy	Factor	Df	Sum Sq	Mean Sq	F value	P	% of genotype + environment + genotype×environment
Autotetraploid	Genotype	34	10064	288	10.45	<2e-16	0.2154
	Environment	2	24632	12316	447.51	<2e-16	0.5271
	Genotype×Environment	70	12036	172	6.25	<2e-16	0.2576
Diploid	Genotype	34	6102	179	6.73	<2e-16	0.152
	Environment	2	23347	11673	438.02	<2e-16	0.5817
	Genotype×Environment	68	10685	157	5.9	<2e-16	0.2662

## Sheet: Table S7
Table S7 Two-way analysis of variance using the lesion length data from 35 autotetraploids and 35 diploids over three cultivation environments. Lesion length was examined at 28 dpi
Ploidy	Factor	Df	Sum Sq	Mean Sq	F value	P	% of genotype + environment + genotype×environment
Autotetraploid	Genotype	34	75992	2235	21.4	<2e-16	0.3374
	Environment	2	78824	39412	377.34	<2e-16	0.35
	Genotype×Environment	68	70409	1035	9.91	<2e-16	0.3126
Diploid	Genotype	34	47936	1410	18.42	<2e-16	0.3941
	Environment	2	17470	8735	114.11	<2e-16	0.1436
	Genotype×Environment	68	56240	827	10.8	<2e-16	0.4623

## Sheet: Table S8
Table S8 Two-way analysis of variance using the disease rating data from 35 autotetraploids and 35 diploids over three cultivation environments
Ploidy	Factor	Df	Sum Sq	Mean Sq	F value	P	% of genotype + environment + genotype×environment
Autotetraploid	Genotype	34	394	11.57	16.46	<2e-16	0.6452
	Environment	2	22	10.98	15.62	2.78e-07	0.0361
	Genotype×Environment	68	194	2.86	4.07	<2e-16	0.3187
Diploid	Genotype	34	433	12.73	25.86	<2e-16	0.6197
	Environment	2	66	32.84	66.68	<2e-16	0.094
	Genotype×Environment	68	200	2.94	5.97	<2e-16	0.2862

## Sheet: Table S9
Table S9 Three-way analysis of variance using the lesion length data from 35 genotypes over three cultivation environments at 10 dpi. The 35 genotypes consisted of 35 diploids and their corresponding autotetraploids
Variation	Df	Sum Sq	Mean Sq	F value	P	% of genotype+ environment + ploidy + genotype×environment + genotype×ploidy + environment×ploidy + genotype×environment×ploidy
Genotype	34	11114	327	11.91	<2e-16	0.127
Environment	2	48408	24204	882.05	<2e-16	0.5529
Ploidy	1	685	685	24.95	6.44e-07	0.0078
Genotype×Environment	68	16317	240	8.75	<2e-16	0.1864
Genotype×Ploidy	34	4765	140	5.11	<2e-16	0.0544
Environment×Ploidy	2	867	434	15.81	1.56e-07	0.0099
Genotype×Environment×Ploidy	68	5390	79	2.89	1.80e-13	0.0616

## Sheet: Table S10
Table S10 Three-way analysis of variance using the lesion length data from 35 genotypes over three cultivation environments at 28 dpi. The 35 genotypes consisted of 35 diploids and their corresponding autotetraploids
Variation	Df	Sum Sq	Mean Sq	F value	P	% of genotype + environment + ploidy + genotype×environment + genotype×ploidy + environment×ploidy + genotype×environment×ploidy
Genotype	34	68263	2008	22.25	<2e-16	0.1749
Environment	2	63137	31569	349.88	<2e-16	0.1618
Ploidy	1	43073	43073	477.39	<2e-16	0.1104
Genotype×Environment	68	83692	1231	13.64	<2e-16	0.2145
Genotype×Ploidy	34	57678	1696	18.8	<2e-16	0.1478
Environment×Ploidy	2	33809	16904	187.35	<2e-16	0.0866
Genotype×Environment×Ploidy	68	40552	596	6.61	<2e-16	0.1039

[truncated: 17 more sheets: Table S11, Table S12, Table S13, Table S14, Table S15, Table S16, Table S17, Table S18, Table S19, Table S20, Table S21, Table S22, Table S23, Table S24, Table S25, Table S26, Table S27]
